# Supplementary material for: The Effects of Mindfulness on Glycemic Control in People with Diabetes: An Overview of Systematic Reviews and Meta-Analyses
Source: Medicines (Basel). 2023 Sep 7;10(9):53. doi: 10.3390/medicines10090053 (PMC10534311; doi:10.3390/medicines10090053)
Supplement: Supplementary file 1 [file medicines-10-00053-s001.zip]

Archive with 1 entries (1 files):
- medicines-2477510-supplementary.pdf
